# Supplementary material for: Correction: Cell Therapy: A Safe and Efficacious Therapeutic Treatment for Alzheimer’s Disease in APP+PS1 Mice
Source: PLoS One. 2024 May 9;19(5):e0303619. doi: 10.1371/journal.pone.0303619 (PMC11081276; doi:10.1371/journal.pone.0303619)
Supplement: S1 File — (ZIP) [file pone.0303619.s001.zip]

Archive with 6 entries (6 files):
- S1 File/Fig9A Non Tg CX.tif
- S1 File/Fig9B Tg non Treat CX.tif
- S1 File/Fig9C Tg Treat CX.tif
- S1 File/Fig9D Non Tg hip.tif
- S1 File/Fig9E Tg non treat hip.tif
- S1 File/Fig9F Tg treat hip.tif
